# Supplementary material for: Conformational and migrational dynamics of slipped-strand DNA three-way junctions containing trinucleotide repeats
Source: Nat Commun. 2021 Jan 8;12:204. doi: 10.1038/s41467-020-20426-3 (PMC7794359; doi:10.1038/s41467-020-20426-3)
Supplement: Supplementary file 4 — Source Data [file 41467_2020_20426_MOESM4_ESM.xlsx]

## Sheet: Sheet1
Fig.4c
		Transition 1→3	Standard Deviation	Transition 6→3	Standard Deviation	Transition 2→4	Standard Deviation	Transition 6→1	Standard Deviation	Transition 5→3	Standard Deviation
	Rate Constant of (CAG)10 / s-1	8.5	±0.42	5.4	±0.31	2.6	±0.34	3.8	±0.33	3.9	±0.18
	Rate Constant of (CAG)20 / s-1	2.3	±0.27	2	±0.25	3	±0.32	3.6	±0.78	1.6	±0.26
	Rate Constant of (CAG)30 / s-1	1.2	±0.2	1.6	±0.15	4.4	±0.32	3.7	±0.43	3.8	±0.3
